# Supplementary material for: The Conserved GTPase LepA May Contribute to the Final Proper Stabilization of the 3′ Domain of the 30S Subunit During Ribosome Assembly
Source: Int J Mol Sci. 2026 Jan 3;27(1):489. doi: 10.3390/ijms27010489 (PMC12787274; doi:10.3390/ijms27010489)
Supplement: Supplementary file 1 [file ijms-27-00489-s001.zip]

Archive with 1 entries (1 files):
- ijms-4034124-supplementary.pdf
